# Supplementary material for: The Exopolysaccharide Produced by Lactobacillus paracasei IJH-SONE68 Prevents and Ameliorates Inflammatory Responses in DSS–Induced Ulcerative Colitis
Source: Microorganisms. 2021 Oct 28;9(11):2243. doi: 10.3390/microorganisms9112243 (PMC8621803; doi:10.3390/microorganisms9112243)
Supplement: Supplementary file 1 [file microorganisms-09-02243-s001.zip]

Archive with 1 entries (1 files):
- microorganisms-1416086-supplementary.pdf
